# Supplementary material for: Effects of live yeast on differential genetic and functional attributes of rumen microbiota in beef cattle
Source: J Anim Sci Biotechnol. 2019 Sep 4;10:68. doi: 10.1186/s40104-019-0378-x (PMC6724239; doi:10.1186/s40104-019-0378-x)
Supplement: Supplementary file 1 — Details of sequence data. (XLSX 14 kb) [file 40104_2019_378_MOESM1_ESM.xlsx]

## Sheet: assembly_assess
Table S1. Details of sequence data
Sample ID	Contig Number	Total Length (bp)	Largest Length (bp)
D01	273093	283893057	235092
D02	296182	313445194	161065
D03	289981	351866396	306974
D04	261376	288106312	191530
D05	257843	248100660	390265
D06	287029	307235702	272569
D07	292401	315595358	471661
D08	309177	327312319	251760
D09	266279	279231020	348505
D10	259771	263189132	159800
D11	230904	266080603	289032
D12	253054	292605564	190839
D13	225270	222215714	135641
D14	241709	253923681	232108
D15	324021	339769500	194703
D16	265487	279325461	251769
