# Supplementary material for: Effects of live yeast on differential genetic and functional attributes of rumen microbiota in beef cattle
Source: J Anim Sci Biotechnol. 2019 Sep 4;10:68. doi: 10.1186/s40104-019-0378-x (PMC6724239; doi:10.1186/s40104-019-0378-x)
Supplement: Supplementary file 3 — List of differentially abundant genes. (XLSX 38 kb) [file 40104_2019_378_MOESM3_ESM.xlsx]

## Sheet: Sheet1
Table S3a. Differentially abundant genesets in Control treatment
id	logFC	logCPM	PValue	FDR	D01	D02	D03	D04	D05	D06	D07	D08	D09	D10	D11	D12	D13	D14	D15	D16
geneset_1636038	-1.84515	2.31545	4.70524e-10	0.000121383	38.086	5.288	38.626	37.752	10.18	7.387	57.862	14.438	27.328	8.197	31.824	19.526	7.209	14.269	21.945	11.47
geneset_3744931	-4.5247	0.372803	6.12553e-10	0.000148727	6.014	1.058	3.049	12.584	0	0	14.465	0	11.134	0	1.819	4.649	0	0	13.167	1.043
geneset_1563110	-1.85094	2.19025	1.06385e-09	0.000231113	31.07	14.806	35.577	17.424	2.776	11.607	39.263	8.25	39.474	9.222	37.28	13.947	6.308	12.231	36.21	7.299
geneset_1719393	-4.68756	2.04385	2.18367e-09	0.000429205	11.025	0	4.066	29.04	1.851	2.11	121.923	1.031	9.109	0	5.456	39.053	1.802	2.038	61.447	1.043
geneset_1929088	-4.97624	0.27092	1.07977e-08	0.00155053	3.007	0	4.066	19.36	0	1.055	15.499	0	2.024	0	2.728	7.439	0	0	5.486	0
geneset_3146590	-4.66794	0.477201	1.28388e-08	0.00176645	5.011	0	2.033	22.264	0	0	13.432	0	10.122	1.025	0.909	12.088	0	1.019	6.584	0
geneset_107003	-3.46356	0.534402	7.18737e-08	0.00518208	3.007	3.173	17.28	9.68	0	0	16.532	0	4.049	2.049	10.911	3.719	0.901	0	8.778	0
geneset_2970421	-5.10621	0.782406	8.35629e-08	0.00530636	1.002	0	6.099	40.656	0	2.11	18.598	0	2.024	0	2.728	13.947	0	0	12.07	0
geneset_162769	-3.66354	1.4912	1.38385e-07	0.00668516	5.011	5.288	57.939	21.296	1.851	0	26.864	0	7.085	5.123	23.641	7.439	0.901	0	23.043	0
geneset_54504	-4.22809	0.907411	1.48175e-07	0.00680278	5.011	0	5.082	40.656	0	2.11	19.632	1.031	2.024	0	1.819	15.807	0.901	1.019	16.459	0
geneset_952563	-6.06471	0.327676	1.53589e-07	0.00680278	0	0	1.016	12.584	0	0	19.632	0	1.012	0	2.728	6.509	0	0	23.043	0
geneset_812977	-2.04909	0.690197	1.75566e-07	0.00730515	8.018	4.23	16.264	7.744	0	3.166	8.266	2.063	9.109	1.025	9.093	6.509	1.802	3.058	9.875	3.128
geneset_1820394	-4.2885	0.221501	2.93194e-07	0.00913709	4.009	0	2.033	13.552	0	0	17.565	0	2.024	0	0.909	8.368	0	1.019	7.681	1.043
geneset_952530	-4.00965	0.753167	3.23709e-07	0.00954384	1.002	0	4.066	20.328	0.925	0	21.698	1.031	2.024	1.025	3.637	12.088	0	1.019	29.626	1.043
geneset_592474	-5.60303	0.0288522	3.75526e-07	0.00993599	0	0	19.313	2.904	0	0	5.166	0	1.012	0	11.821	1.86	0	0	4.389	0
Table S3b. Differentially abundant genesets in Yeast treatment
id	logFC	logCPM	PValue	FDR	D01	D02	D03	D04	D05	D06	D07	D08	D09	D10	D11	D12	D13	D14	D15	D16
geneset_1357615	5.44036	2.15247	3.06537e-24	1.26526e-17	3.007	57.109	1.016	0	50.898	16.883	2.066	50.532	0	29.714	0	0	20.726	33.635	0	56.31
geneset_313025	6.12315	0.378009	7.01119e-14	1.44697e-07	0	12.691	0	0	14.807	6.331	0	11.344	0	9.222	0	0	2.703	5.096	0	8.342
geneset_324465	5.56804	0.721552	1.44867e-13	1.99317e-07	0	13.748	0	0	12.031	8.442	0	16.5	0	10.246	0.909	0	4.506	4.077	0	29.198
geneset_317934	5.80647	0.166065	2.27701e-13	2.34964e-07	0	7.403	0	0	7.403	6.331	0	8.25	0	3.074	0	0	5.407	6.115	0	12.513
geneset_317933	5.96867	0.272632	3.79549e-13	3.13324e-07	0	8.461	0	0	8.329	6.331	0	12.375	0	4.098	0	0	3.605	5.096	0	15.642
geneset_3478633	4.64626	0.806027	4.25307e-12	2.92582e-06	1.002	9.518	0	0.968	11.105	5.276	0	15.469	0	21.517	0	0	2.703	14.269	1.097	23.984
geneset_3475019	4.44426	0.657234	8.01209e-12	4.72437e-06	1.002	12.691	0	0	11.105	5.276	1.033	19.594	0	16.394	0.909	0	3.605	5.096	0	16.684
geneset_1256574	5.9765	0.278225	1.23524e-11	6.37322e-06	0	4.23	0	0	8.329	3.166	0	14.438	0	13.32	0	0	2.703	5.096	0	12.513
geneset_1243542	5.17663	0.437722	1.68219e-11	7.71488e-06	1.002	3.173	0	0	13.881	17.939	0	6.188	0	3.074	0	0	10.814	9.173	0	8.342
geneset_313024	4.79494	0.183118	4.09489e-11	1.6902e-05	0	8.461	0	0	10.18	3.166	1.033	10.313	0	4.098	0	0	3.605	6.115	0	10.428
geneset_324123	5.19372	0.449684	5.15498e-11	1.84979e-05	1.002	6.345	0	0	15.732	5.276	0	13.406	0	14.345	0	0	1.802	4.077	0	13.556
geneset_3339264	7.11027	1.1233	5.59364e-11	1.84979e-05	0	2.115	0	0	49.973	15.828	0	16.5	0	1.025	0	0	24.331	6.115	0	17.727
geneset_2640417	3.85989	0.683711	5.82598e-11	1.84979e-05	1.002	24.324	0	0.968	11.105	11.607	0	7.219	1.012	13.32	0.909	0	12.616	5.096	1.097	4.171
geneset_313023	5.72937	0.117465	7.86186e-11	2.31789e-05	0	4.23	0	0	8.329	2.11	0	14.438	0	3.074	0	0	5.407	6.115	0	9.385
geneset_324124	4.09131	0.647122	1.86976e-10	5.14507e-05	1.002	11.633	0	0	12.031	4.221	2.066	18.563	0	16.394	0.909	0	3.605	5.096	0	16.684
geneset_1446695	5.26032	-0.160861	9.1953e-10	0.000210858	0	4.23	0	0	3.702	3.166	0	8.25	0	7.172	0	0	2.703	3.058	0	6.257
geneset_3335726	5.44014	-0.0581134	1.13057e-09	0.000233325	0	6.345	0	0	7.403	3.166	0	2.063	0	4.098	0	0	1.802	9.173	0	9.385
geneset_2694239	5.76159	0.865709	4.59304e-09	0.000861734	0	3.173	0	0	34.241	4.221	0	19.594	1.012	4.098	0	0	26.133	1.019	0	12.513
geneset_327553	2.97504	0.517192	5.61539e-09	0.00100774	2.005	8.461	2.033	0.968	12.956	13.718	0	8.25	1.012	5.123	0.909	0	11.715	5.096	1.097	6.257
geneset_1261892	5.4599	0.641664	6.98975e-09	0.00120212	0	6.345	0	0.968	27.763	3.166	0	18.563	0	2.049	0	0	15.319	1.019	0	12.513
geneset_328001	3.65017	0.536229	8.12562e-09	0.00130831	2.005	10.576	1.016	0	8.329	4.221	1.033	18.563	1.012	14.345	0	0	2.703	4.077	0	15.642
geneset_3439911	4.42388	-0.0408004	8.28684e-09	0.00130831	0	6.345	0	0	8.329	1.055	0	7.219	1.012	4.098	0	0	3.605	4.077	0	8.342
geneset_378830	5.48614	-0.0323723	1.08939e-08	0.00155053	0	6.345	0	0	12.031	2.11	0	1.031	0	8.197	0	0	6.308	5.096	0	2.086
geneset_1288745	4.48257	-0.00715493	1.35938e-08	0.00180708	1.002	4.23	0	0	9.254	6.331	0	7.219	0	4.098	0	0	0.901	3.058	0	10.428
geneset_2723700	2.65797	1.13787	1.40098e-08	0.00180708	5.011	28.555	2.033	0	17.583	10.552	3.1	14.438	4.049	16.394	0	0	9.913	7.135	4.389	19.813
geneset_3531994	2.16623	2.14063	1.49822e-08	0.00187395	7.016	67.685	8.132	6.776	24.986	60.147	7.233	19.594	8.097	42.009	7.274	3.719	13.517	22.423	6.584	16.684
geneset_308247	3.18057	0.524905	1.6376e-08	0.00197248	1.002	13.748	1.016	0	8.329	18.994	1.033	4.125	0	12.295	0	0.93	3.605	8.154	3.292	6.257
geneset_1240987	5.19271	-0.19719	1.70814e-08	0.00197248	0	3.173	0	0	10.18	2.11	0	5.156	0	3.074	0	0	5.407	2.038	0	4.171
geneset_3983918	6.14252	0.388908	1.72036e-08	0.00197248	0	1.058	0	0	22.21	1.055	0	12.375	0	5.123	0	0	13.517	1.019	0	11.47
geneset_389885	6.19001	1.20644	1.88187e-08	0.0020407	0	3.173	0	0	47.197	1.055	0	18.563	0	5.123	0.909	0	45.057	1.019	0	17.727
geneset_1241601	5.34091	-0.115619	1.93073e-08	0.0020407	0	3.173	0	0	12.031	2.11	0	7.219	0	2.049	0	0	6.308	2.038	0	4.171
geneset_1244293	3.88349	0.701013	1.96551e-08	0.0020407	1.002	5.288	0	1.936	23.136	21.104	0	5.156	1.012	2.049	0	0	14.418	10.192	1.097	7.299
geneset_3869319	3.02998	0.427294	1.97762e-08	0.0020407	0	10.576	2.033	0	12.031	4.221	2.066	7.219	0	8.197	0	0	9.913	7.135	3.292	6.257
geneset_545039	5.51636	-0.0148305	2.6893e-08	0.0027074	0	6.345	0	0	12.031	5.276	0	1.031	0	6.148	0	0	7.209	6.115	0	0
geneset_1241283	3.47847	0.421121	3.43343e-08	0.00337424	1.002	5.288	0	0	13.881	20.049	2.066	6.188	1.012	3.074	0	0	6.308	8.154	1.097	5.214
geneset_2674290	3.55418	0.287241	3.73917e-08	0.00358924	0	13.748	1.016	0	3.702	3.166	1.033	13.406	0	8.197	0.909	0.93	3.605	3.058	0	12.513
geneset_382919	5.35083	-0.110725	3.84277e-08	0.00360486	0	5.288	0	0	9.254	3.166	0	1.031	0	11.271	0	0	4.506	4.077	0	1.043
geneset_368180	3.67437	0.869216	4.13405e-08	0.00379192	2.005	4.23	0	0	23.136	26.38	1.033	8.25	3.036	2.049	0	0	14.418	14.269	1.097	10.428
geneset_1240453	5.80244	0.161314	4.83509e-08	0.00432742	0	2.115	0	0	18.508	1.055	0	8.25	0	3.074	0	0	12.616	1.019	0	6.257
geneset_1521416	6.96421	1.01285	4.92755e-08	0.00432742	0	1.058	0	0	0.925	15.828	0	62.907	0	1.025	0	0	0.901	16.308	0	34.411
geneset_1549565	4.83769	-0.377182	5.08946e-08	0.00433386	0	4.23	0	0	4.627	3.166	0	2.063	0	2.049	0	0	6.308	3.058	0	2.086
geneset_1618333	4.24872	-0.13987	5.14488e-08	0.00433386	0	5.288	0	0	4.627	2.11	1.033	7.219	0	7.172	0	0	3.605	1.019	0	7.299
geneset_2150430	5.70121	0.0965019	5.44684e-08	0.00449646	0	2.115	0	0	15.732	1.055	0	4.125	0	3.074	0	0	14.418	2.038	0	6.257
geneset_1242223	5.63732	0.0578727	5.60291e-08	0.0045346	0	2.115	0	0	14.807	1.055	0	7.219	0	3.074	0	0	11.715	1.019	0	6.257
geneset_305580	2.77684	1.29086	5.7631e-08	0.00456904	3.007	33.842	4.066	2.904	10.18	43.264	2.066	7.219	2.024	20.492	2.728	1.86	10.814	13.25	0	6.257
geneset_1521383	7.12135	1.13977	5.86684e-08	0.00456904	0	1.058	0	0	0.925	11.607	0	74.251	0	1.025	0	0	0.901	17.327	0	41.711
geneset_418354	3.65706	0.136009	6.11809e-08	0.00467647	2.005	8.461	0	0	9.254	3.166	0	9.281	1.012	3.074	0	0	8.11	2.038	0	7.299
geneset_2230286	4.05466	-0.240994	6.65173e-08	0.00499193	0	3.173	0	0	3.702	2.11	1.033	4.125	0	3.074	0	0	4.506	6.115	0	6.257
geneset_1240381	5.34129	-0.115731	7.04662e-08	0.00518208	0	3.173	0	0	10.18	2.11	0	7.219	0	1.025	0	0	9.011	1.019	0	5.214
geneset_350512	4.09428	-0.221672	7.31674e-08	0.00518208	0	4.23	1.016	0	6.478	2.11	0	7.219	0	3.074	0	0	2.703	5.096	0	3.128
geneset_1243571	5.6278	0.0531734	7.4073e-08	0.00518208	0	0	0	0	14.807	5.276	0	9.281	0	1.025	0	0	8.11	2.038	0	7.299
geneset_1332135	4.6765	-0.456048	7.68047e-08	0.00527557	0	6.345	0	0	1.851	1.055	0	4.125	0	3.074	0	0	2.703	2.038	0	4.171
geneset_353767	3.10831	0.603174	7.80165e-08	0.00527557	1.002	20.094	2.033	0	8.329	13.718	1.033	4.125	2.024	13.32	0.909	0	11.715	6.115	1.097	2.086
geneset_309044	3.15695	0.0487195	7.92437e-08	0.00527557	1.002	7.403	0	0	4.627	5.276	1.033	7.219	0	8.197	0	0	3.605	3.058	2.195	6.257
geneset_2152670	2.25292	0.863159	8.24142e-08	0.00530636	2.005	10.576	1.016	1.936	11.105	17.939	2.066	14.438	2.024	9.222	0.909	1.86	7.209	5.096	6.584	18.77
geneset_1583572	7.90797	4.48365	8.27259e-08	0.00530636	3.007	1.058	0	0	1.851	67.534	1.033	976.605	1.012	1.025	0	0	5.407	86.636	1.097	702.827
geneset_1246072	5.54824	0.00367201	9.64861e-08	0.00602876	0	2.115	0	0	15.732	2.11	0	6.188	0	2.049	0	0	10.814	1.019	0	4.171
geneset_1240398	2.83762	0.734177	9.78603e-08	0.00602876	2.005	5.288	4.066	0	15.732	20.049	1.033	7.219	1.012	7.172	0.909	0	11.715	14.269	2.195	5.214
geneset_331758	4.13399	-0.200336	1.00098e-07	0.0060688	0	4.23	0	0	6.478	2.11	0	4.125	0	3.074	0.909	0	2.703	3.058	0	9.385
geneset_2328586	2.23647	1.43484	1.02092e-07	0.0060688	3.007	38.073	3.049	3.872	13.881	36.933	7.233	10.313	3.036	20.492	1.819	3.719	10.814	14.269	4.389	9.385
geneset_1240429	5.38446	-0.0920019	1.02921e-07	0.0060688	0	4.23	0	0	13.881	1.055	0	3.094	0	3.074	0	0	8.11	1.019	0	5.214
geneset_2121319	6.02135	0.304697	1.06954e-07	0.00613103	0	1.058	0	0	24.986	1.055	0	10.313	0	3.074	0	0	14.418	1.019	0	5.214
geneset_309045	3.12326	0.029203	1.09144e-07	0.00613103	0	7.403	0	0	3.702	5.276	2.066	8.25	1.012	5.123	0	0	4.506	3.058	1.097	7.299
geneset_1240952	5.38362	-0.092428	1.09612e-07	0.00613103	0	2.115	0	0	13.881	1.055	0	6.188	0	2.049	0	0	8.11	2.038	0	4.171
geneset_675359	3.05551	0.979635	1.09918e-07	0.00613103	2.005	23.267	2.033	0	11.105	32.712	2.066	3.094	2.024	14.345	2.728	0.93	14.418	9.173	0	4.171
geneset_1240363	5.23642	-0.174388	1.12845e-07	0.00621036	0	2.115	0	0	12.956	2.11	0	3.094	0	4.098	0	0	4.506	1.019	0	6.257
geneset_1240364	5.48517	-0.033791	1.17041e-07	0.00621219	0	3.173	0	0	13.881	1.055	0	5.156	0	2.049	0	0	10.814	1.019	0	5.214
geneset_4033728	5.48602	-0.0333775	1.17159e-07	0.00621219	0	3.173	0	0	16.658	1.055	0	4.125	0	3.074	0	0	8.11	1.019	0	5.214
geneset_1240445	5.69443	0.0929783	1.17393e-07	0.00621219	0	2.115	0	0	19.434	1.055	0	7.219	0	2.049	0	0	9.913	1.019	0	6.257
geneset_324122	5.3687	-0.0995742	1.19255e-07	0.00623085	0	3.173	0	0	9.254	1.055	0	11.344	0	7.172	0	0	0	4.077	0	5.214
geneset_1730675	1.74597	1.76703	1.27873e-07	0.00652003	4.009	26.439	8.132	4.84	19.434	16.883	8.266	21.656	9.109	14.345	2.728	4.649	18.924	43.828	10.973	21.898
geneset_1247898	4.87675	0.653811	1.2795e-07	0.00652003	1.002	3.173	0	0	30.539	3.166	1.033	21.656	0	1.025	0	0	14.418	2.038	0	10.428
geneset_3307437	4.09563	-0.220104	1.29716e-07	0.00652392	0	7.403	0	0	6.478	3.166	0	2.063	1.012	6.148	0	0	3.605	2.038	0	3.128
geneset_1521389	6.88198	0.948029	1.31187e-07	0.00652392	0	2.115	0	0	0.925	14.773	0	61.876	0	1.025	0	0	0	14.269	0	31.283
geneset_378829	5.27922	-0.151339	1.3657e-07	0.00668516	0	6.345	0	0	10.18	1.055	0	1.031	0	8.197	0	0	6.308	2.038	0	2.086
geneset_1241614	5.54552	0.00230136	1.39575e-07	0.00668516	0	1.058	0	0	17.583	1.055	0	6.188	0	5.123	0	0	4.506	1.019	0	8.342
geneset_3273528	5.44749	-0.0553229	1.40908e-07	0.00668516	0	2.115	0	0	13.881	2.11	0	7.219	0	1.025	0	0	9.011	1.019	0	5.214
geneset_1244760	5.38386	-0.092411	1.44122e-07	0.00675997	0	1.058	0	0	13.881	2.11	0	6.188	0	3.074	0	0	8.11	1.019	0	4.171
geneset_3354724	5.05995	-0.268053	1.51517e-07	0.00680278	0	4.23	0	0	1.851	11.607	0	2.063	0	3.074	0	0	3.605	6.115	0	1.043
geneset_1240964	5.31472	-0.131612	1.53403e-07	0.00680278	0	2.115	0	0	10.18	3.166	0	4.125	0	2.049	0	0	11.715	1.019	0	3.128
geneset_1240368	5.51336	-0.0167831	1.5474e-07	0.00680278	0	2.115	0	0	16.658	2.11	0	6.188	0	1.025	0	0	8.11	1.019	0	6.257
geneset_1245107	5.51803	-0.0145875	1.54924e-07	0.00680278	0	2.115	0	0	13.881	1.055	0	6.188	0	2.049	0	0	11.715	1.019	0	5.214
geneset_3437958	3.90306	0.0177452	1.60656e-07	0.00698022	0	2.115	0	0	7.403	4.221	0	9.281	1.012	2.049	0.909	0	10.814	3.058	0	5.214
geneset_1253970	5.45188	-0.0532968	1.65695e-07	0.00712417	0	2.115	0	0	15.732	2.11	0	6.188	0	2.049	0	0	9.011	1.019	0	3.128
geneset_299552	5.44691	-0.0556551	1.7496e-07	0.00730515	0	11.633	0	0	11.105	2.11	0	1.031	0	7.172	0	0	7.209	1.019	0	1.043
geneset_3969529	5.35036	-0.111633	1.75555e-07	0.00730515	0	3.173	0	0	14.807	2.11	0	3.094	0	2.049	0	0	8.11	1.019	0	4.171
geneset_1240410	4.59784	0.0596247	1.76984e-07	0.00730515	1.002	2.115	0	0	13.881	1.055	0	5.156	0	5.123	0	0	10.814	2.038	0	6.257
geneset_350577	4.35291	-0.082118	1.81044e-07	0.00732623	0	5.288	0	0	7.403	1.055	1.033	8.25	0	4.098	0	0	1.802	2.038	0	11.47
geneset_1243539	5.4854	-0.0338122	1.84002e-07	0.00737363	0	1.058	0	0	15.732	2.11	0	5.156	0	2.049	0	0	9.011	1.019	0	6.257
geneset_1243492	4.59467	0.0571812	1.88849e-07	0.00749509	0	3.173	0	0	16.658	2.11	1.033	5.156	0	2.049	0	0	9.011	2.038	0	6.257
geneset_2101998	7.00658	1.04715	1.91804e-07	0.00753988	0	1.058	0	0	0.925	15.828	0	63.938	0	1.025	0	0	0	15.289	0	39.625
geneset_1241258	5.31617	-0.131034	1.98869e-07	0.00768595	0	2.115	0	0	12.031	1.055	0	5.156	0	2.049	0	0	9.913	2.038	0	3.128
geneset_1401684	4.31316	-0.103253	1.99244e-07	0.00768595	0	4.23	0	0	7.403	3.166	0	9.281	0	2.049	0.909	0	0.901	3.058	0	10.428
geneset_353412	2.63811	1.06043	2.07339e-07	0.00789534	1.002	24.324	4.066	1.936	17.583	29.546	4.133	4.125	2.024	12.295	0	0.93	6.308	14.269	3.292	8.342
geneset_1240386	5.3489	-0.112375	2.08498e-07	0.00789534	0	3.173	0	0	14.807	1.055	0	4.125	0	2.049	0	0	7.209	1.019	0	5.214
geneset_338253	5.45001	-0.0542398	2.12758e-07	0.00798342	0	3.173	0	0	13.881	1.055	0	6.188	0	1.025	0	0	9.913	1.019	0	5.214
geneset_1244279	5.41983	-0.0721159	2.28392e-07	0.00849286	0	2.115	0	0	14.807	1.055	0	5.156	0	2.049	0	0	9.011	1.019	0	5.214
geneset_1242618	5.31089	-0.133561	2.36664e-07	0.00872189	0	2.115	0	0	12.956	2.11	0	5.156	0	1.025	0	0	8.11	1.019	0	5.214
geneset_1242072	4.84217	0.214843	2.41275e-07	0.00881313	0	1.058	0	0	13.881	23.215	0	3.094	1.012	1.025	0	0	4.506	7.135	0	4.171
geneset_1242772	5.19564	-0.196655	2.47904e-07	0.00892419	0	2.115	0	0	11.105	2.11	0	5.156	0	1.025	0	0	7.209	1.019	0	5.214
geneset_1467544	4.78396	-0.40463	2.50753e-07	0.00892419	0	3.173	0	0	4.627	0	0	5.156	0	2.049	0	0	2.703	2.038	0	7.299
geneset_1255127	5.34774	-0.112977	2.52802e-07	0.00892419	0	4.23	0	0	12.956	1.055	0	4.125	0	1.025	0	0	9.011	1.019	0	5.214
geneset_1550599	7.35819	1.33593	2.53491e-07	0.00892419	0	1.058	0	0	0.925	6.331	0	79.407	0	0	0	0	1.802	10.192	0	76.122
geneset_1244415	5.31226	-0.132948	2.55412e-07	0.00892419	0	2.115	0	0	12.956	1.055	0	6.188	0	2.049	0	0	8.11	1.019	0	4.171
geneset_346701	4.56134	-0.506585	2.58017e-07	0.00892419	0	6.345	0	0	1.851	2.11	0	2.063	0	3.074	0	0	1.802	3.058	0	3.128
geneset_2216715	4.61882	-0.482184	2.5945e-07	0.00892419	0	6.345	0	0	1.851	5.276	0	2.063	0	4.098	0	0	1.802	2.038	0	1.043
geneset_1594686	1.49022	2.67998	2.69948e-07	0.00913709	22.05	44.418	24.395	7.744	31.464	80.196	10.332	37.125	20.243	32.788	15.458	6.509	42.354	46.885	13.167	39.625
geneset_1592105	5.58899	4.09368	2.73152e-07	0.00913709	3.007	5.288	1.016	2.904	2.776	45.374	7.233	703.32	4.049	7.172	0	2.789	6.308	64.213	4.389	539.112
geneset_1249534	5.23795	-0.174008	2.75778e-07	0.00913709	0	1.058	0	0	12.031	2.11	0	4.125	0	1.025	0	0	7.209	2.038	0	6.257
geneset_3648133	5.05744	-0.269202	2.76715e-07	0.00913709	0	12.691	0	0	2.776	5.276	0	1.031	0	5.123	0	0	2.703	3.058	0	1.043
geneset_1241592	5.35208	-0.111012	2.78994e-07	0.00913709	0	2.115	0	0	9.254	0	0	5.156	0	2.049	0	0	11.715	2.038	0	6.257
geneset_1610932	7.15395	1.16609	2.82498e-07	0.00913709	0	1.058	0	0	0.925	5.276	0	61.876	0	0	0	0	1.802	12.231	0	68.823
geneset_4025116	4.78593	-0.403266	2.83267e-07	0.00913709	0	2.115	0	0	6.478	6.331	0	2.063	0	1.025	0	0	4.506	2.038	0	2.086
geneset_1244283	5.34827	-0.112769	2.83751e-07	0.00913709	0	2.115	0	0	14.807	1.055	0	6.188	0	2.049	0	0	7.209	1.019	0	4.171
geneset_1240425	5.24185	-0.172213	2.86504e-07	0.00913709	0	2.115	0	0	12.031	1.055	0	3.094	0	3.074	0	0	8.11	1.019	0	5.214
geneset_1242322	5.02804	-0.284554	2.92372e-07	0.00913709	0	3.173	0	0	8.329	3.166	0	5.156	0	1.025	0	0	7.209	2.038	0	1.043
geneset_1242718	5.42157	-0.0713987	2.9313e-07	0.00913709	0	2.115	0	0	14.807	1.055	0	5.156	0	2.049	0	0	9.913	1.019	0	4.171
geneset_3328407	2.78942	0.152458	2.94417e-07	0.00913709	1.002	6.345	0	0	4.627	5.276	1.033	11.344	1.012	7.172	0	1.86	3.605	7.135	1.097	4.171
geneset_1241942	4.32956	-0.0949754	3.02636e-07	0.00932206	1.002	3.173	0	0	12.031	3.166	0	5.156	0	2.049	0	0	7.209	1.019	0	5.214
geneset_1241916	4.50187	0.00216753	3.06596e-07	0.00937407	0	1.058	0	0	13.881	3.166	1.033	6.188	0	2.049	0	0	9.011	2.038	0	6.257
geneset_1242367	4.43548	-0.0348482	3.13096e-07	0.00950222	0	2.115	0	0	12.956	2.11	0	6.188	0	2.049	0.909	0	9.011	2.038	0	5.214
geneset_261685	2.82374	0.172931	3.15391e-07	0.00950222	2.005	8.461	1.016	0.968	5.553	6.331	1.033	3.094	0	11.271	0	0	4.506	6.115	1.097	5.214
geneset_1240452	4.56546	0.0394279	3.20177e-07	0.00954072	0	4.23	1.016	0	15.732	1.055	0	4.125	0	2.049	0	0	9.011	2.038	0	7.299
geneset_1244966	5.63822	0.057897	3.21292e-07	0.00954072	0	2.115	0	0	19.434	2.11	0	6.188	0	2.049	0	0	9.913	0	0	5.214
geneset_3275619	4.365	-0.0752006	3.28724e-07	0.00962296	1.002	2.115	0	0	12.031	1.055	0	6.188	0	3.074	0	0	5.407	2.038	0	8.342
geneset_1245112	5.47738	-0.037661	3.32038e-07	0.00965151	0	2.115	0	0	12.956	2.11	0	7.219	0	0	0	0	9.011	1.019	0	8.342
geneset_302423	4.44019	-0.0313224	3.38947e-07	0.00976744	0	13.748	0	0	1.851	12.663	1.033	3.094	0	4.098	0	0	0.901	7.135	0	2.086
geneset_1242620	5.41517	-0.0743787	3.43682e-07	0.00976744	0	2.115	0	0	13.881	2.11	0	7.219	0	0	0	0	9.011	2.038	0	4.171
geneset_309098	4.73403	-0.427202	3.45074e-07	0.00976744	0	5.288	0	0	1.851	4.221	0	1.031	0	7.172	0	0	3.605	2.038	0	1.043
geneset_2131726	2.09361	0.639875	3.45492e-07	0.00976744	3.007	10.576	4.066	0.968	10.18	12.663	1.033	11.344	2.024	8.197	2.728	0	9.913	6.115	2.195	5.214
geneset_122613	2.24352	1.0257	3.50086e-07	0.00979089	6.014	22.209	4.066	0.968	14.807	26.38	2.066	7.219	2.024	12.295	1.819	0.93	8.11	10.192	3.292	7.299
geneset_3999603	3.70406	-0.094853	3.56441e-07	0.00979089	1.002	2.115	1.016	0	8.329	4.221	0	5.156	0	2.049	0	0	8.11	3.058	0	5.214
geneset_1242979	5.38683	-0.0913288	3.57335e-07	0.00979089	0	1.058	0	0	15.732	1.055	0	5.156	0	3.074	0	0	7.209	1.019	0	5.214
geneset_1579414	5.36655	-0.100582	3.58056e-07	0.00979089	0	13.748	0	0	1.851	3.166	0	3.094	0	15.369	0	0	1.802	1.019	0	2.086
geneset_314579	5.39009	-0.0898506	3.58181e-07	0.00979089	0	6.345	0	0	14.807	2.11	0	0	0	5.123	0	0	6.308	4.077	0	1.043
geneset_1240996	5.38835	-0.090645	3.66997e-07	0.00991841	0	1.058	0	0	14.807	2.11	0	3.094	0	2.049	0	0	9.011	1.019	0	6.257
geneset_1262703	4.73435	0.142478	3.67653e-07	0.00991841	0	3.173	0	0	19.434	1.055	0	9.281	0	3.074	0	0	9.011	1.019	1.097	5.214
geneset_3315358	6.00432	3.52258	3.70087e-07	0.00991925	2.005	2.115	2.033	1.936	1.851	34.822	2.066	476.443	2.024	1.025	0.909	0.93	2.703	27.52	0	373.312
geneset_1550941	4.15915	-0.188685	3.73112e-07	0.00993581	0	5.288	0	0	0.925	8.442	1.033	9.281	0	3.074	0	0	0.901	4.077	0	5.214
